# Supplementary material for: Assessing the Potential of Tortistilus (Hemiptera: Membracidae) from Northern California Vineyards as Vector Candidates of Grapevine Red Blotch Virus
Source: Insects. 2024 Aug 31;15(9):664. doi: 10.3390/insects15090664 (PMC11432720; doi:10.3390/insects15090664)
Supplement: Supplementary file 1 [file insects-15-00664-s001.zip]

Archive with 1 entries (1 files):
- insects-3158759-supplementary.pdf
